# Supplementary material for: Mitochondrial Disease (MELAS Syndrome) Discovered at the Start of Pregnancy in a Patient with Advanced CKD: A Clinical and Ethical Challenge
Source: J Clin Med. 2019 Mar 4;8(3):303. doi: 10.3390/jcm8030303 (PMC6462991; doi:10.3390/jcm8030303)
Supplement: Supplementary file 1 [file jcm-08-00303-s001.zip]

Archive with 3 entries (2 files):
- Supplementary Materials/
- Supplementary Materials/4c_melas.mov
- Supplementary Materials/MELAS_AS ok.mov
